# Supplementary material for: Effect of Probiotics in Stress-Associated Constipation Model in Zebrafish (Danio rerio) Larvae
Source: Int J Mol Sci. 2024 Mar 25;25(7):3669. doi: 10.3390/ijms25073669 (PMC11012156; doi:10.3390/ijms25073669)
Supplement: Supplementary file 1 [file ijms-25-03669-s001.zip]

Archive with 1 entries (1 files):
- ijms-2904856-supplementary.pdf
